# Supplementary material for: Accounting for grouped predictor variables or pathways in high-dimensional penalized Cox regression models
Source: BMC Bioinformatics. 2020 Jul 2;21:277. doi: 10.1186/s12859-020-03618-y (PMC7331150; doi:10.1186/s12859-020-03618-y)
Supplement: Supplementary file 1 — Additional file 1 Additional documents and results of the simulation study. [file 12859_2020_3618_MOESM1_ESM.zip]

Archive with 19 entries (19 files):
- main.tex
- Untitled.png
- boxplot_groups_v.pdf
- fdr_fnr_groups_v.pdf
- boxplot_biom_v.pdf
- fdr_fnr_biom_v.pdf
- boxplot_groups.pdf
- tabf1_gr_b.pdf
- tabfdr_gr_b.pdf
- tabfnr_gr_b.pdf
- tabf1_biom_b.pdf
- tabfdr_biom_b.pdf
- tabfnr_biom_b.pdf
- tabf1_gr_a.pdf
- tabfdr_gr_a.pdf
- tabfnr_gr_a.pdf
- tabfnr_biom_a.pdf
- tabfdr_biom_a.pdf
- tabf1_biom_a.pdf
