# Supplementary material for: Accounting for grouped predictor variables or pathways in high-dimensional penalized Cox regression models
Source: BMC Bioinformatics. 2020 Jul 2;21:277. doi: 10.1186/s12859-020-03618-y (PMC7331150; doi:10.1186/s12859-020-03618-y)
Supplement: Supplementary file 1 — Additional file 1 Additional documents and results of the simulation study. [file 12859_2020_3618_MOESM1_ESM.zip › main.tex]

% Created by Bonita Graham
% Last update: February 2019 By Kestutis Bendinskas

% Authors: 
% Please do not make changes to the preamble until after the solid line of %s.

\documentclass[10pt]{article}
\usepackage[explicit]{titlesec}
\setlength{\parindent}{0pt}
\setlength{\parskip}{1em}
\usepackage{hyphenat}
\usepackage{ragged2e}
\RaggedRight

\usepackage[utf8]{inputenc}
\usepackage[super]{nth}
\usepackage{amsmath}
\usepackage{rotating}
\usepackage{multirow}
\usepackage{booktabs} %FOR \cmidrule
\usepackage{float}
\usepackage{tabularx}
\usepackage{dcolumn}
\usepackage{mathtools}
\usepackage[usenames,dvipsnames,svgnames,table]{xcolor} %for \textcolor
\usepackage{threeparttable}
\usepackage{siunitx}
\usepackage{tabu}
\usepackage{adjustbox}
\usepackage{etoolbox}
\newcommand*{\affmark}[1][*]{\textsuperscript{#1}}

% These commands change the font. If you do not have Garamond on your computer, you will need to install it.
\usepackage{tgpagella}

\usepackage[T1]{fontenc}
\usepackage{amsmath, amsthm}
\usepackage{graphicx}

% This adjusts the underline to be in keeping with word processors.
\usepackage{soul,color}
\setul{.6pt}{.4pt}


% The following sets margins to 1 in. on top and bottom and .75 in on left and right, and remove page numbers.
\usepackage{geometry}
\geometry{vmargin={1in,1in}, hmargin={.75in, .75in}}
\usepackage{fancyhdr}
\pagestyle{fancy}
\pagenumbering{gobble}
\renewcommand{\headrulewidth}{0.0pt}
\renewcommand{\footrulewidth}{0.0pt}

% These Commands create the label style for tables, figures and equations.
\usepackage[labelfont={footnotesize,bf} , textfont=footnotesize]{caption}
\captionsetup{labelformat=simple, labelsep=period}
% \newcommand\num{\addtocounter{equation}{1}\tag{\theequation}}
\renewcommand{\theequation}{\arabic{equation}}
\makeatletter
\renewcommand\tagform@[1]{\maketag@@@ {\ignorespaces {\footnotesize{\textbf{Equation}}} #1.\unskip \@@italiccorr }}
\makeatother
\setlength{\intextsep}{10pt}
\setlength{\abovecaptionskip}{2pt}
\setlength{\belowcaptionskip}{-10pt}

\renewcommand{\textfraction}{0.10}
\renewcommand{\topfraction}{0.85}
\renewcommand{\bottomfraction}{0.85}
\renewcommand{\floatpagefraction}{0.90}


% These commands set the paragraph and line spacing
\titleformat{\section}
  {\normalfont}{\thesection}{1em}{\MakeUppercase{\textbf{#1}}}
\titlespacing\section{0pt}{0pt}{-10pt}
\titleformat{\subsection}
  {\normalfont}{\thesubsection}{1em}{\textit{#1}}
\titlespacing\subsection{0pt}{0pt}{-8pt}
\renewcommand{\baselinestretch}{1.15}

% This designs the title display style for the maketitle command
\makeatletter
\newcommand\sixteen{\@setfontsize\sixteen{16pt}{6}}
\renewcommand{\maketitle}{\bgroup\setlength{\parindent}{0pt}
\begin{flushleft}
\vspace{-.375in}
\sixteen\bfseries \@title
\medskip
\end{flushleft}
\textit{\@author}
\egroup}
\makeatother

% This styles the bibliography and citations.
%\usepackage[biblabel]{cite}
\usepackage[sort&compress]{natbib}
\setlength\bibindent{2em}
\makeatletter
\renewcommand\@biblabel[1]{\textbf{#1.}\hfill}
\makeatother
\renewcommand{\citenumfont}[1]{\textbf{#1}}
\bibpunct{}{}{,~}{s}{,}{,}
\setlength{\bibsep}{0pt plus 0.3ex}


%%%%%%%%%%%%%%%%%%%%%%%%%%%%%%%%%%%%%%%%%%%%%%%%%

% Authors: Add additional packages and new commands here.  
% Limit your use of new commands and special formatting.

% Place your title below. Use Title Capitalization.
\title{Additional File 1}

% Add author information below. Communicating author is indicated by an asterisk, the affiliation is shown by superscripted lower case letter if several affiliations need to be noted.
\author{
% Jane Smith*$^{a}$, John Smith$^{b}$ \\ \medskip \bigskip
% $^{a}$Department of AA, BB University, City, ST (italicized, state is listed as a two-capital letter designation) \\ 
% $^{b}$Department of CC, DD University, City, ST (italicized, state is listed as a two-capital letter designation)\\ \medskip \bigskip
% https://doi.org/10.33697/ajur.2019.003\\ \medskip \bigskip
% Students: johnsmith@server.com*, janesmith@server.edu (indicated by asterisk which e-mail to use for primary communication) \\
% Mentor: mentor@server.edu (indicated by asterisk which e-mail to use for primary communication)
}

\pagestyle{empty}
\begin{document}

% Makes the title and author information appear.
\vspace*{.01 in}
\maketitle
\vspace{.12 in}


 
%%%%%%%%%%%%%%%%%%%%%%%%%%%%%%%%%%%%%%%%%%%%%%%%%%%%%%%%%%%%%%%%%%
% \section*{Additional file 1}
\begin{sidewaystable}\footnotesize 
\caption{Design of the simulation study.\label{tab01}}
\resizebox{\textwidth}{!}{%
%\renewcommand{\tabularxcolumn}[1]{>{\arraybackslash }m{#1}}
%\newcolumntype{L}{X}
\newcolumntype{s}{>{\raggedright\hsize=.1\hsize}X}
\newcolumntype{m}{>{\raggedright\hsize=.7\hsize}X}
\newcolumntype{L}{>{\raggedright\hsize= 1.2\hsize}X}
\newcolumntype{R}{>{\raggedright\arraybackslash}X}
\begin{tabularx}{\textwidth}{msmmL*{6}R}

\toprule

 \multicolumn{3}{c}{\multirow{3}{*}{\textbf{500 repetitions per scenario}}} &  \multicolumn{2}{c}{\textbf{Null scenarios (without group effects)}} & \multicolumn{6}{c}{\textbf{Alternative scenarios (with group effects)}} \\
\cmidrule(l{2pt}r{2pt}){4-5} \cmidrule(l{2pt}r{2pt}){6-11}
   & & &  \textbf{Scenario 1}  & \textbf{Scenario 2} & \textbf{Scenario 3}  & \textbf{Scenario 4} & \textbf{Scenario 5}  & \textbf{Scenario 6}  & \textbf{Scenario 7}  & \textbf{Scenario 8} \\
   & & &  \textbf{($l$ = 0; $q$ = 0)} & \textbf{($l$ = 20; $q$ = 100)}  & \textbf{($l$ = 1; $q$ = 8)} & \textbf{($l$ = 2; $q$ = 8)}& \textbf{($l$ = 1; $q$ = 32)} & \textbf{($l$ = 2; $q$ = 32)} & \textbf{($l$ = 2; $q$ = 16)} & \textbf{($l$ = 2; $q$ = 8)}\\ 
\cmidrule(l{2pt}r{2pt}){6-7} \cmidrule(l{2pt}r{2pt}){8-11}
   & & &   &  HR$\sim U(0.85,0.95)$  &\multicolumn{2}{c}{HR$\sim U(0.65,0.75)$} &\multicolumn{4}{c}{HR$\sim U(0.85,0.95)$} \\
  
\midrule
  
  Censoring rate & & & 78\% & 55\% & 66\% & 66\% & 71\% & 71\% & 74\% & 76\% \\
  & & & & & & & & & & \\
  (a) $p = 1000$ biomarkers; & & AG Id & 0 & (1,...,20) & 1 & (1,2) & 1 & (1,2) & (1,2) & (1,2) \\ 
  $R = 20$ groups of equal size 50 & & AB Id & 0 & (1,...,5, 51,...,55,
  101,...,105,151,...,155, 201,...,205,251,...,255, 
  301,...,305,351,...,355, 401,...,405,451,...,455, 
  501,...,505,551,...,555, 601,...,605,651,...,655, 
  701,...,705,751,...,755, 801,...,805,851,...,855, 
  901,...,905,951,...,955) & (1,...,8) & (1,...,4, 51,...,54) & (1,...,32) & (1,...,16, 51,...,66) & (1,...,8, 51,...,58) & (1,...,4, 51,...,54) \\ 
    & &  &  &  &  &  &  &  &  &  \\ 

  (b) $p = 1000$ biomarkers; & & AG Id & 0 & (1,...,20) & {11} & (1,11) & {11} & (1,11) & (1,11) & (1,11) \\  
   $R = 20$ groups: 10 of size 25 and 10 of size 75& &AB Id& 0 & (1,...,5, 26,...,30, 51,...,55, 76,...,80, 101,...,105,126,...,130, 151,...,155,176,....,180, 201,...,205,226,...,230, 251,...,255,326,...,330, 401,...,405,476,...,480, 551,...,555,626,...,630, 701,...,705,776,...,780, 851,...,855,926,...,930) & {(251,...,258)} & (1,...,4, 251,...,254) & {(251,...,282)} & (1,..,16, 251,...,266) & (1,...,8, 251,...,258) & (1,...,4, 251,...,254) \\ %[12ex]
   
   

\bottomrule
\end{tabularx}}
\begin{tablenotes}%%[\textheight]
\item Abbreviations: $p$, total number of biomarkers; $R$, total number of biomarker groups; $l$, number of active groups; $q$, number of active biomarkers; AG Id, Active groups indexes; AB Id Active biomarkers indexes.
\end{tablenotes}
\end{sidewaystable}
\clearpage


%%%%%%%%%%%%% FDR groups

\begin{sidewaystable} \footnotesize
\setlength{\tabcolsep}{4pt}
\caption{Simulation results at the biomarker level. False Discovery Rate / False Negative Rate and (the average number of selected biomarkers) across all scenarios for the simulations (a) with $n=500$ patients, $p = 1000$ biomarkers and $R = 20$ biomarker groups of equal size. Average quantities across 500 replications.\label{tab1}}
\resizebox{\textwidth}{!}{%
\newcolumntype{L}{>{\raggedleft\arraybackslash}X}
\newcolumntype{R}{>{\raggedright\arraybackslash}X}
\begin{tabularx}{\textwidth}{R*{8}R}
\toprule
 \multirow{4}{*}{\textbf{Methods}} & \multicolumn{2}{c}{\textbf{Null scenarios (without group effects)}} & \multicolumn{6}{c}{\textbf{Alternative scenarios (with group effects)}} \\
\cmidrule(l{2pt}r{2pt}){2-3} \cmidrule(l{2pt}r{2pt}){4-9}
  & \textbf{Scenario 1}  & \textbf{Scenario 2} & \textbf{Scenario 3}  & \textbf{Scenario 4} & \textbf{Scenario 5}  & \textbf{Scenario 6}  & \textbf{Scenario 7}  & \textbf{Scenario 8} \\
  & \textbf{($l$ = 0; $q$ = 0)} & \textbf{($l$ = 20; $q$ = 100)}  & \textbf{($l$ = 1; $q$ = 8)} & \textbf{($l$ = 2; $q$ = 8)}& \textbf{($l$ = 1; $q$ = 32)} & \textbf{($l$ = 2; $q$ = 32)} & \textbf{($l$ = 2; $q$ = 16)} & \textbf{($l$ = 2; $q$ = 8)}\\ 
\cmidrule(l{2pt}r{2pt}){4-5} \cmidrule(l{2pt}r{2pt}){6-9}
  &  &  HR$\sim U(0.85,0.95)$  &\multicolumn{2}{c}{HR$\sim U(0.65,0.75)$} &\multicolumn{4}{c}{HR$\sim U(0.85,0.95)$} \\
  
\midrule
    Standard lasso & 1.00/- (11.62) & 0.48/0.13 (167.82) & 0.81/0.04 (43.93) & 0.81/0.04 (43.48) & 0.71/0.49 (58.78) & 0.71/0.50 (58.32) & 0.76/0.54 (37.10) & 0.80/0.57 (23.83) \\ [3ex]
  
  Adaptive lasso &   &   &   &   &   &   &   &   \\ [1ex]

  AC & 1.00/- (15.10) & 0.49/0.15 (167.54) & 0.59/0.02 (21.96) & 0.70/0.04 (28.94) & 0.38/0.38 (34.54) & 0.55/0.42 (43.71) & 0.73/0.47 (35.42) & 0.82/0.53 (28.42) \\  [1ex]
  PCA & 1.00/- ( 9.12) & 0.59/0.53 (116.40) & 0.64/0.05 (28.05) & 0.73/0.11 (34.30) & 0.50/0.46 (35.37) & 0.59/0.54 (38.48) & 0.72/0.62 (25.05) & 0.81/0.70 (17.66) \\ [1ex] 
  Lasso+PCA & 1.00/- ( 8.27) & 0.50/0.18 (164.98) & 0.56/0.03 (19.92) & 0.64/0.09 (25.21) & 0.60/0.49 (42.57) & 0.62/0.54 (42.14) & 0.70/0.57 (26.50) & 0.76/0.61 (17.43) \\  [1ex]
  SW & 1.00/- (53.46) & 0.13/0.15 ( 97.91) & 0.29/0.02 (12.72) & 0.36/0.03 (15.84) & 0.58/0.45 (45.46) & 0.57/0.45 (44.39) & 0.80/0.44 (48.99) & 0.90/0.44 (50.71) \\ [1ex]
  ASW & 1.00/- (17.10) & 0.50/0.18 (165.17) & 0.51/0.02 (16.72) & 0.60/0.03 (20.58) & 0.23/0.36 (27.24) & 0.42/0.40 (34.31) & 0.63/0.45 (27.67) & 0.77/0.52 (24.44) \\   [1ex]
  ASW*SW & 1.00/- (49.62) & 0.17/0.19 ( 98.36) & 0.06/0.02 ( 8.35) & 0.11/0.03 ( 8.87) & 0.13/0.39 (24.16) & 0.28/0.39 (29.90) & 0.68/0.36 (37.98) & 0.87/0.38 (43.04) \\  [1ex]
  MSW & 1.00/- (16.77) & 0.52/0.24 (158.03) & 0.50/0.02 (16.52) & 0.61/0.03 (20.88) & 0.32/0.37 (31.73) & 0.45/0.40 (36.48) & 0.62/0.45 (26.42) & 0.75/0.53 (20.85) \\    [1ex] 
  MSW*SW & 1.00/- (45.75) & 0.18/0.21 ( 95.77) & 0.06/0.02 ( 8.35) & 0.11/0.03 ( 8.80) & 0.24/0.38 (28.20) & 0.30/0.39 (30.43) & 0.64/0.35 (34.62) & 0.83/0.36 (38.89) \\ [3ex] 

  cMCP& 0.32/- ( 0.98) & 0.10/0.69 ( 35.01) & 0.41/0.58 ( 7.64) & 0.42/0.60 ( 7.62) & 0.31/0.75 (12.64) & 0.35/0.77 (12.32) & 0.38/0.79 ( 6.59) & 0.34/0.81 ( 3.50)\\ [1ex]
  
  gel& 0.25/- ( 7.11) & 0.05/0.52 ( 50.68) & 0.19/0.04 ( 9.99) & 0.16/0.05 ( 9.18) & 0.31/0.13 (43.72) & 0.19/0.80 (17.99) & 0.11/0.86 ( 8.68) & 0.10/0.85 ( 4.92)\\ [3ex]
  SGL & 0.40/- ( 8.99) & 0.49/0.05 (185.16) & 0.74/0.01 (42.36) & 0.77/0.01 (45.88) & 0.66/0.39 (65.84) & 0.66/0.36 (66.67) & 0.66/0.35 (41.26) & 0.65/0.34 (28.36) \\ [3ex]
  
  IPF-Lasso &   &   &   &   &   &   &   &   \\ [1ex]
  IPF-Lasso1 & 0.64/- ( 2.89) & 0.38/0.16 (136.20) & 0.42/0.03 (14.63) & 0.45/0.04 (15.39) & 0.23/0.44 (24.07) & 0.30/0.46 (25.74) & 0.41/0.50 (15.01) & 0.50/0.56 (8.68) \\   [1ex]
  IPF-Lasso2 & 0.64/- ( 2.89) & 0.38/0.16 (136.20) & 0.53/0.04 (18.50) & 0.55/0.05 (19.12) & 0.51/0.54 (31.57) & 0.49/0.55 (29.73) & 0.50/0.61 (14.86) & 0.50/0.67 ( 7.92) \\
  
   
\bottomrule
\end{tabularx}
}
\begin{tablenotes}
\setlength\itemsep{.6em}
\item Abbreviations: $l$, number of active groups; $q$, number of active biomarkers; AC: Average Coefficients; SW: Single Wald; ASW: Average Single Wald; ASW*SW: Average Single Wald product Single Wald; MSW: Max Single Wald; MSW*SW: Max Single Wald product Single Wald.
\item IPF-Lasso1: {\tt pflist1 = list(
   c(1,rep(2,19)),
   c(2,1,rep(2,18)),
   c(rep(2,10),1,rep(2,9)),
   c(1,1,rep(2,18)),
   c(1,rep(2,9),1,rep(2,9)),
   c(2,1,rep(2,8),1,rep(2,9)),
   c(1,1,rep(2,8),1,rep(2,9))).}
\item IPF-Lasso2: {\tt pflist2 = list(
   c(2,rep(1,19)),
   c(1,2,rep(1,18)),
   c(rep(1,10),2,rep(1,9)),
   c(2,2,rep(1,18)),
   c(2,rep(1,9),2,rep(1,9)),
   c(1,2,rep(1,8),2,rep(1,9)),
   c(2,2,rep(1,8),2,rep(1,9))).}
\end{tablenotes}
\end{sidewaystable}


\begin{sidewaystable} \footnotesize
\setlength{\tabcolsep}{4pt}
\caption{Simulation results at the group level. False Discovery Rate / False Negative Rate and (the average number of selected biomarker groups) across all scenarios for the simulations (a) with $n=500$ patients, $p = 1000$ biomarkers and $R = 20$ biomarker groups of equal size. Average quantities across 500 replications.\label{tab1gr}}
\resizebox{\textwidth}{!}{%
\newcolumntype{L}{>{\raggedleft\arraybackslash}X}
\newcolumntype{R}{>{\raggedright\arraybackslash}X}
\begin{tabularx}{\textwidth}{R*{8}R} 
\toprule
 \multirow{4}{*}{\textbf{Methods}} & \multicolumn{2}{c}{\textbf{Null scenarios (without group effects)}} & \multicolumn{6}{c}{\textbf{Alternative scenarios (with group effects)}} \\
\cmidrule(l{2pt}r{2pt}){2-3} \cmidrule(l{2pt}r{2pt}){4-9}
  & \textbf{Scenario 1}  & \textbf{Scenario 2} & \textbf{Scenario 3}  & \textbf{Scenario 4} & \textbf{Scenario 5}  & \textbf{Scenario 6}  & \textbf{Scenario 7}  & \textbf{Scenario 8} \\
  & \textbf{($l$ = 0; $q$ = 0)} & \textbf{($l$ = 20; $q$ = 100)}  & \textbf{($l$ = 1; $q$ = 8)} & \textbf{($l$ = 2; $q$ = 8)}& \textbf{($l$ = 1; $q$ = 32)} & \textbf{($l$ = 2; $q$ = 32)} & \textbf{($l$ = 2; $q$ = 16)} & \textbf{($l$ = 2; $q$ = 8)}\\ 
\cmidrule(l{2pt}r{2pt}){4-5} \cmidrule(l{2pt}r{2pt}){6-9}
  &  &  HR$\sim U(0.85,0.95)$  &\multicolumn{2}{c}{HR$\sim U(0.65,0.75)$} &\multicolumn{4}{c}{HR$\sim U(0.85,0.95)$} \\
  
\midrule
    Standard Lasso & 1.00/- ( 7.55) & -/0.00 (20.00) & 0.94/0.00 (16.13) & 0.87/0.00 (16.27) & 0.94/0.00 (17.36) & 0.88/0.00 (17.54) & 0.84/0.00 (14.65) & 0.80/0.04 (11.85) \\ [3ex]
  
  Adaptive lasso &   &   &   &   &   &   &   &   \\ [1ex]
  AC & 1.00/- ( 6.45) & -/0.00 (20.00) & 0.58/0.00 ( 4.22) & 0.67/0.00 ( 7.34) & 0.75/0.00 ( 6.02) & 0.75/0.00 ( 9.00) & 0.77/0.00 ( 9.98) & 0.76/0.05 ( 9.76) \\ [1ex]
  PCA & 1.00/- ( 3.04) & -/0.21 (15.78) & 0.53/0.02 ( 4.16) & 0.52/0.06 ( 5.32) & 0.71/0.10 ( 4.74) & 0.63/0.16 ( 5.72) & 0.63/0.26 ( 5.01) & 0.65/0.39 ( 4.39) \\ [1ex]
  Lasso+PCA & 1.00/- ( 4.87) & -/0.00 (19.94) & 0.35/0.01 ( 2.63) & 0.29/0.05 ( 3.49) & 0.88/0.07 ( 8.61) & 0.78/0.11 ( 8.98) & 0.72/0.12 ( 7.48) & 0.67/0.18 ( 6.49) \\ [1ex]
  SW & 1.00/- (18.18) & -/0.00 (20.00) & 0.49/0.00 ( 4.14) & 0.43/0.00 ( 6.24) & 0.92/0.00 (14.22) & 0.84/0.00 (14.37) & 0.87/0.00 (16.74) & 0.88/0.00 (17.49) \\ [1ex]
  ASW & 1.00/- ( 5.63) & -/0.00 (19.99) & 0.00/0.00 ( 1.01) & 0.01/0.00 ( 2.02) & 0.14/0.00 ( 1.56) & 0.20/0.00 ( 2.92) & 0.46/0.01 ( 4.72) & 0.59/0.09 ( 6.08) \\ [1ex]
  ASW*SW & 1.00/- (15.43) & -/0.00 (19.92) & 0.00/0.00 ( 1.00) & 0.01/0.00 ( 2.02) & 0.32/0.00 ( 2.91) & 0.47/0.00 ( 5.67) & 0.77/0.00 (10.92) & 0.84/0.01 (13.40) \\ [1ex]
  MSW & 1.00/- ( 5.60) & -/0.01 (19.77) & 0.00/0.00 ( 1.00) & 0.00/0.00 ( 2.01) & 0.55/0.00 ( 3.54) & 0.36/0.00 ( 3.77) & 0.38/0.02 ( 4.12) & 0.46/0.11 ( 4.58) \\ [1ex]
  MSW*SW & 1.00/- (14.50) & -/0.01 (19.82) & 0.00/0.00 ( 1.00) & 0.00/0.00 ( 2.01) & 0.60/0.00 ( 4.95) & 0.53/0.00 ( 6.02) & 0.71/0.00 ( 9.62) & 0.80/0.02 (11.92) \\ [3ex] 
  
  cMCP & 0.32/- ( 0.84) & -/0.00 (20.00) & 0.57/0.00 ( 4.17) & 0.45/0.00 ( 5.13) & 0.67/0.00 ( 4.58) & 0.56/0.00 ( 5.73) & 0.42/0.04 ( 4.30) & 0.30/0.24 ( 3.00) \\ [1ex]
  gel & 0.25/- ( 0.32) & -/0.04 (19.11) & 0.00/0.00 ( 1.00) & 0.00/0.00 ( 2.00) & 0.02/0.07 ( 0.97) & 0.00/0.59 ( 0.83) & 0.00/0.63 ( 0.75) & 0.02/0.65 (0.69) \\ [3ex]
  
  SGL & 0.40/- ( 2.12) & -/0.00 (20.00) & 0.81/0.00 ( 8.31) & 0.73/0.00 ( 9.34) & 0.88/0.00 (10.56) & 0.79/0.00 (11.05) & 0.66/0.01 ( 8.10) & 0.56/0.12 ( 6.40) \\ [3ex]
  
  IPF-Lasso &   &   &   &   &   &   &   &   \\ [1ex]
  IPF-Lasso1 & 0.64/- (1.28) & -/0.00 (20.00) & 0.46/0.00 (2.88) & 0.25/0.00 (3.22) & 0.60/0.00 (3.81) & 0.37/0.00 (3.94) & 0.23/0.01 (3.13) & 0.19/0.10 (2.68) \\ [1ex]
  IPF-Lasso2 & 0.64/- (1.28) & -/0.00 (20.00) & 0.73/0.00 (6.92) & 0.72/0.00 (8.78) & 0.90/0.00 (10.82) & 0.79/0.00 (10.88) & 0.64/0.03 (7.28) & 0.51/0.20 (5.03) \\  
  
\bottomrule
\end{tabularx}
}
\begin{tablenotes}%%[\textheight]
\setlength\itemsep{.6em}
\item Abbreviations: $l$, number of active groups; $q$, number of active biomarkers; AC: Average Coefficients; SW: Single Wald; ASW: Average Single Wald; ASW*SW: Average Single Wald product Single Wald; MSW: Max Single Wald; MSW*SW: Max Single Wald product Single Wald.
\item IPF-Lasso1: {\tt pflist1 = list(
   c(1,rep(2,19)),
   c(2,1,rep(2,18)),
   c(rep(2,10),1,rep(2,9)),
   c(1,1,rep(2,18)),
   c(1,rep(2,9),1,rep(2,9)),
   c(2,1,rep(2,8),1,rep(2,9)),
   c(1,1,rep(2,8),1,rep(2,9))).}
\item IPF-Lasso2: {\tt pflist2 = list(
   c(2,rep(1,19)),
   c(1,2,rep(1,18)),
   c(rep(1,10),2,rep(1,9)),
   c(2,2,rep(1,18)),
   c(2,rep(1,9),2,rep(1,9)),
   c(1,2,rep(1,8),2,rep(1,9)),
   c(2,2,rep(1,8),2,rep(1,9))).}
\end{tablenotes}
\end{sidewaystable}

\newpage
% \section*{Additional file 2}
\begin{figure}
\centering
\centerline{\includegraphics[width=\textwidth]{boxplot_groups.pdf}}%,draft
\caption{Simulation results at the group level. Boxplots of the number of selected biomarker groups according to the different scenarios, the box bounds the interquartile range (IQR) and contains a horizonatal line corresponding to the median; outside of the box, the Tukey-style whiskers extend to a maximum of 1.5*IQR beyond the box. The black diamonds are the average number of selected biomarker groups. The black dashed lines indicate the true number of active biomarker groups in each scenario for the simulation (a) with $p = 1000$ biomarkers and $R = 20$ biomarker groups of equal size.
Abbreviations: $l$, number of active groups; $q$, number of active biomarkers; AC, Average Coefficients; SW, Single Wald; ASW, Average Single Wald; ASW*SW, Average Single Wald product Single Wald; MSW, Max Single Wald; MSW*SW, Max Single Wald product Single Wald.\label{fig2}}
\end{figure}
\clearpage


\newpage
%%%%%%%%%%%%%%%%%%%%%%%%%%%%%%%%%%%%%
% Simulation b 
%%%%%%%%%%%%%%%%%%%%%%%%%%%%%%%%%%%%%%%%%%%%%%%%%%%%%%%%%%%%%%% variable
%%%%%%%%%%%%%%%%%%%%%%%%%%%%%%%%%%%%%%%%%%%%%%%%%%%%%%%%%%%%%%%%%%
% \section*{Additional file 3}
\begin{sidewaystable} \footnotesize
\setlength{\tabcolsep}{4pt}
\caption{Simulation results at the biomarker level. False Discovery Rate / False Negative Rate and (the average number of selected biomarkers) across all scenarios for the simulation (b) with $p = 1000$ biomarkers and $R = 20$ biomarker groups of different sizes: 10 of size 25 and 10 of size 75. Average quantities across 500 replications.\label{tab1}}
\resizebox{\textwidth}{!}{%


\newcolumntype{L}{>{\raggedleft\arraybackslash}X}
\newcolumntype{R}{>{\raggedright\arraybackslash}X}
\begin{tabularx}{\textwidth}{R*{8}R}
\toprule
 \multirow{4}{*}{\textbf{Methods}} & \multicolumn{2}{c}{\textbf{Null scenarios (without group effects)}} & \multicolumn{6}{c}{\textbf{Alternative scenarios (with group effects)}} \\
\cmidrule(l{2pt}r{2pt}){2-3} \cmidrule(l{2pt}r{2pt}){4-9}
  & \textbf{Scenario 1}  & \textbf{Scenario 2} & \textbf{Scenario 3}  & \textbf{Scenario 4} & \textbf{Scenario 5}  & \textbf{Scenario 6}  & \textbf{Scenario 7}  & \textbf{Scenario 8} \\
  & \textbf{($l$ = 0; $q$ = 0)} & \textbf{($l$ = 20; $q$ = 100)}  & \textbf{($l$ = 1; $q$ = 8)} & \textbf{($l$ = 2; $q$ = 8)}& \textbf{($l$ = 1; $q$ = 32)} & \textbf{($l$ = 2; $q$ = 32)} & \textbf{($l$ = 2; $q$ = 16)} & \textbf{($l$ = 2; $q$ = 8)}\\ 
\cmidrule(l{2pt}r{2pt}){4-5} \cmidrule(l{2pt}r{2pt}){6-9}
  &  &  HR$\sim U(0.85,0.95)$  &\multicolumn{2}{c}{HR$\sim U(0.65,0.75)$} &\multicolumn{4}{c}{HR$\sim U(0.85,0.95)$} \\
  
\midrule
  Standard Lasso & 1.00/- (11.62) & 0.48/0.13 (168.26) & 0.81/0.04 (43.34) & 0.81/0.05 (44.19) & 0.71/0.49 (58.84) & 0.72/0.50 (58.64) & 0.76/0.53 (36.46) & 0.82/0.57 (24.60) \\ [3ex]
  
  Adaptive lasso &   &   &   &   &   &   &   &   \\ [1ex]

  AC & 1.00/- (14.95) & 0.48/0.14 (165.09) & 0.66/0.03 (25.66) & 0.70/0.04 (28.31) & 0.50/0.40 (40.89) & 0.53/0.41 (42.74) & 0.70/0.46 (33.76) & 0.80/0.54 (26.63) \\  [1ex]
  PCA & 1.00/- ( 8.94) & 0.57/0.50 (116.99) & 0.70/0.08 (32.34) & 0.72/0.10 (32.40) & 0.59/0.51 (38.69) & 0.57/0.54 (37.86) & 0.70/0.61 (24.23) & 0.80/0.69 (17.29) \\ [1ex] 
  Lasso+PCA & 1.00/- ( 8.49) & 0.50/0.17 (165.69) & 0.83/0.14 (47.67) & 0.75/0.10 (35.64) & 0.74/0.58 (46.69) & 0.65/0.54 (44.78) & 0.70/0.56 (27.59) & 0.75/0.61 (18.00) \\ [1ex]
  SW & 1.00/- (53.46) & 0.14/0.15 ( 98.27) & 0.29/0.03 (12.58) & 0.38/0.03 (16.20) & 0.58/0.44 (45.13) & 0.58/0.45 (45.04) & 0.80/0.43 (48.70) & 0.90/0.45 (50.87) \\ [1ex]
  ASW & 1.00/- (16.70) & 0.49/0.17 (161.20) & 0.56/0.03 (18.60) & 0.61/0.04 (20.83) & 0.34/0.38 (31.15) & 0.39/0.38 (33.54) & 0.60/0.44 (26.52) & 0.76/0.52 (23.04) \\  [1ex]
  ASW*SW & 1.00/- (49.70) & 0.15/0.19 ( 95.63) & 0.05/0.03 ( 8.26) & 0.11/0.04 ( 8.78) & 0.22/0.37 (28.30) & 0.24/0.39 (28.37) & 0.64/0.35 (35.19) & 0.86/0.38 (42.95) \\ [1ex]
  MSW & 1.00/- (16.29) & 0.52/0.24 (159.40) & 0.56/0.03 (18.58) & 0.61/0.04 (21.16) & 0.38/0.38 (33.55) & 0.45/0.40 (35.89) & 0.61/0.45 (25.46) & 0.73/0.54 (19.55) \\    [1ex] 
  MSW*SW & 1.00/- (46.75) & 0.18/0.21 ( 96.30) & 0.06/0.03 ( 8.30) & 0.11/0.03 ( 8.86) & 0.26/0.38 (29.22) & 0.32/0.39 (31.07) & 0.63/0.35 (34.08) & 0.84/0.37 (39.43) \\ [3ex] 
  
  cMCP & 0.32/- ( 0.98) & 0.10/0.69 ( 34.76) & 0.40/0.58 ( 7.42) & 0.44/0.59 ( 7.93) & 0.34/0.76 (12.52) & 0.33/0.77 (12.04) & 0.37/0.79 ( 6.56) & 0.38/0.80 ( 3.81) \\ [1ex]

  
  gel & 0.30/- (10.23) & 0.03/0.58 ( 43.47) & 0.10/0.06 ( 8.46) & 0.12/0.06 ( 8.67) & 0.31/0.45 ( 40.81) & 0.14/0.80 (15.51) & 0.12/0.84 ( 8.06) & 0.10/0.82 ( 6.29) \\ [3ex]
  
  SGL & 0.39/- ( 9.34) & 0.49/0.06 (186.25) & 0.77/0.01 (45.82) & 0.77/0.01 (47.08) & 0.65/0.38 (67.17) & 0.65/0.37 (66.59) & 0.67/0.35 (43.63) & 0.67/0.36 (30.03) \\ [3ex]
  
  IPF-Lasso &   &   &   &   &   &   &   &   \\ [1ex]
   
  IPF-Lasso1 & 0.62/- (2.49) & 0.37/0.16 (134.70) & 0.44/0.04 (14.81) & 0.46/0.04 (15.53) & 0.28/0.44 (25.59) & 0.30/0.46 (25.48) & 0.40/0.49 (14.65) & 0.49/0.56 (8.73) \\ [1ex]

  IPF-Lasso2 & 0.37/- (1.84) & 0.39/0.17 (136.80) & 0.56/0.05 (19.60) & 0.57/0.06 (19.68) & 0.49/0.55 (30.73) & 0.49/0.56 (29.70) & 0.50/0.61 (14.71) & 0.50/0.67 (7.92) \\ 
  
   
\bottomrule
\end{tabularx}
}
\begin{tablenotes}%%[\textheight]
\setlength\itemsep{.6em}
\item Abbreviations: $l$, number of active groups; $q$, number of active biomarkers; AC, Average Coefficients; SW, Single Wald; ASW, Average Single Wald; ASW*SW, Average Single Wald product Single Wald; MSW, Max Single Wald; MSW*SW, Max Single Wald product Single Wald.
\item IPF-Lasso1: {\tt pflist1 = list(
   c(1,rep(2,19)),
   c(2,1,rep(2,18)),
   c(rep(2,10),1,rep(2,9)),
   c(1,1,rep(2,18)),
   c(1,rep(2,9),1,rep(2,9)),
   c(2,1,rep(2,8),1,rep(2,9)),
   c(1,1,rep(2,8),1,rep(2,9))).}
\item IPF-Lasso2: {\tt pflist2 = list(
   c(2,rep(1,19)),
   c(1,2,rep(1,18)),
   c(rep(1,10),2,rep(1,9)),
   c(2,2,rep(1,18)),
   c(2,rep(1,9),2,rep(1,9)),
   c(1,2,rep(1,8),2,rep(1,9)),
   c(2,2,rep(1,8),2,rep(1,9))).}
\end{tablenotes}
\end{sidewaystable}
\clearpage


% \section*{Additional file 4}
%%%%%%%% plot
\begin{figure}[b]
\centering
\centerline{\includegraphics[width=\textwidth]{fdr_fnr_biom_v.pdf}}%,draft
\caption{Simulation results at the biomarker level. False Discovery Rate (FDR) against False Negative Rate (FNR) of selected biomarkers in alternative scenarios for the simulation (b) with $p = 1000$ biomarkers and $R = 20$ biomarker groups of different sizes: 10 of size 25 and 10 of size 75. Average quantities across 500 replications.\\
Abbreviations: $l$, number of active groups; $q$, number of active biomarkers; AC, Average Coefficients; SW, Single Wald; ASW, Average Single Wald; ASW*SW, Average Single Wald product Single Wald; MSW, Max Single Wald; MSW*SW, Max Single Wald product Single Wald.\label{fig1A}}
\end{figure}
\clearpage

\newpage
% \section*{Additional file 5}
\begin{figure}[b]
\centering
\centerline{\includegraphics[width=\textwidth]{boxplot_biom_v.pdf}}%,draft
\caption{Simulation results at the biomarker level.
Boxplots of the number of selected biomarkers according to the different scenarios, the box bounds the interquartile range (IQR) and contains a horizonatal line corresponding to the median; outside of the box, the Tukey-style whiskers extend to a maximum of 1.5*IQR beyond the box. The black diamonds are the average number of selected biomarkers. The black dashed lines indicate the true number of active biomarkers in each scenario for the simulation (b) with $p = 1000$ biomarkers and $R = 20$ biomarker groups of different sizes: 10 of size 25 and 10 of size 75. 
Abbreviations: $l$, number of active groups; $q$, number of active biomarkers; AC, Average Coefficients; SW, Single Wald; ASW, Average Single Wald; ASW*SW, Average Single Wald product Single Wald; MSW, Max Single Wald; MSW*SW, Max Single Wald product Single Wald.\label{fig2}}
\end{figure}
\clearpage


%%%%%%%%%%%%% FDR groups 
\newpage
% \section*{Additional file 6}
\begin{sidewaystable} \footnotesize
\setlength{\tabcolsep}{4pt}
\caption{Simulation results at the group level. False Discovery Rate / False Negative Rate and (the average number of selected biomarker groups) across all scenarios for the simulation (b) with $p = 1000$ biomarkers and $R = 20$ biomarker groups of different sizes: 10 of size 25 and 10 of size 75. Average quantities across 500 replications.\label{tab1}}
\resizebox{\textwidth}{!}{%


\newcolumntype{L}{>{\raggedleft\arraybackslash}X}
\newcolumntype{R}{>{\raggedright\arraybackslash}X}
\begin{tabularx}{\textwidth}{R*{8}R}
\toprule
 \multirow{4}{*}{\textbf{Methods}} & \multicolumn{2}{c}{\textbf{Null scenarios (without group effects)}} & \multicolumn{6}{c}{\textbf{Alternative scenarios (with group effects)}} \\
\cmidrule(l{2pt}r{2pt}){2-3} \cmidrule(l{2pt}r{2pt}){4-9}
  & \textbf{Scenario 1}  & \textbf{Scenario 2} & \textbf{Scenario 3}  & \textbf{Scenario 4} & \textbf{Scenario 5}  & \textbf{Scenario 6}  & \textbf{Scenario 7}  & \textbf{Scenario 8} \\
  & \textbf{($l$ = 0; $q$ = 0)} & \textbf{($l$ = 20; $q$ = 100)}  & \textbf{($l$ = 1; $q$ = 8)} & \textbf{($l$ = 2; $q$ = 8)}& \textbf{($l$ = 1; $q$ = 32)} & \textbf{($l$ = 2; $q$ = 32)} & \textbf{($l$ = 2; $q$ = 16)} & \textbf{($l$ = 2; $q$ = 8)}\\ 
\cmidrule(l{2pt}r{2pt}){4-5} \cmidrule(l{2pt}r{2pt}){6-9}
  &  &  HR$\sim U(0.85,0.95)$  &\multicolumn{2}{c}{HR$\sim U(0.65,0.75)$} &\multicolumn{4}{c}{HR$\sim U(0.85,0.95)$} \\
  
\midrule
  Standard Lasso & 1.00/- ( 7.15) & -/0.00 (20.00) & 0.93/0.00 (14.73) & 0.87/0.00 (15.37) & 0.94/0.00 (15.86) & 0.87/0.00 (16.30) & 0.84/0.00 (13.68) & 0.80/0.04 (11.40) \\ [3ex]
  
  Adaptive lasso &   &   &   &   &   &   &   &   \\ [1ex]
  AC & 1.00/- ( 6.28) & -/0.00 (20.00) & 0.73/0.00 ( 5.50) & 0.67/0.00 ( 7.33) & 0.82/0.00 ( 7.24) & 0.74/0.00 ( 8.84) & 0.75/0.00 ( 9.32) & 0.74/0.06 ( 9.05) \\ [1ex]
  
  PCA & 1.00/- ( 3.05) & -/0.19 (16.17) & 0.58/0.03 ( 4.70) & 0.51/0.05 ( 5.33) & 0.73/0.12 ( 4.92) & 0.64/0.17 ( 5.72) & 0.63/0.26 ( 4.93) & 0.66/0.38 ( 4.48) \\ [1ex]
  
  Lasso+PCA & 1.00/- ( 4.72) & -/0.00 (19.96) & 0.85/0.08 ( 8.15) & 0.66/0.05 ( 6.97) & 0.91/0.17 ( 8.92) & 0.80/0.10 ( 9.41) & 0.73/0.10 ( 7.86) & 0.69/0.17 ( 6.83) \\ [1ex]
  
  SW & 1.00/- (16.85) & -/0.00 (20.00) & 0.50/0.00 ( 3.97) & 0.45/0.00 ( 6.21) & 0.91/0.00 (12.93) & 0.84/0.00 (13.51) & 0.87/0.00 (15.59) & 0.87/0.00 (16.33) \\ [1ex]
  
  ASW & 1.00/- ( 5.42) & -/0.00 (19.99) & 0.01/0.00 ( 1.01) & 0.01/0.00 ( 2.03) & 0.22/0.00 ( 1.75) & 0.29/0.00 ( 3.34) & 0.45/0.03 ( 4.65) & 0.58/0.10 ( 5.89) \\ [1ex]
  
  ASW*SW & 1.00/- (14.49) & -/0.00 (19.91) & 0.00/0.00 ( 1.00) & 0.00/0.00 ( 2.01) & 0.47/0.00 ( 3.95) & 0.43/0.00 ( 5.11) & 0.73/0.00 ( 9.72) & 0.82/0.02 (12.74) \\ [1ex]
  
  MSW & 1.00/- ( 4.93) & -/0.01 (19.76) & 0.00/0.00 ( 1.00) & 0.00/0.00 ( 2.00) & 0.41/0.00 ( 2.56) & 0.36/0.00 ( 3.74) & 0.37/0.03 ( 3.94) & 0.45/0.13 ( 4.27) \\ [1ex]
  
  MSW*SW & 1.00/- (13.16) & -/0.01 (19.80) & 0.00/0.00 ( 1.00) & 0.00/0.00 ( 2.01) & 0.59/0.00 ( 4.50) & 0.55/0.00 ( 6.03) & 0.71/0.00 ( 8.86) & 0.79/0.03 (11.10) \\ [3ex] 
  
  cMCP & 0.32/- ( 0.85) & -/0.00 (19.99) & 0.56/0.00 ( 3.90) & 0.47/0.00 ( 5.18) & 0.68/0.00 ( 4.63) & 0.53/0.00 ( 5.36) & 0.41/0.03 ( 4.28) & 0.34/0.22 ( 3.24) \\ [1ex]
  
  gel & 0.30/- ( 0.35) & -/0.08 (18.34) & 0.00/0.00 ( 1.00) & 0.00/0.00 ( 2.00) & 0.01/0.34 ( 0.68) & 0.00/0.58 ( 0.84) & 0.01/0.58 ( 0.86) & 0.03/0.62 ( 0.81) \\ [3ex]
  
  SGL & 0.39/- ( 2.05) & -/0.00 (20.00) & 0.83/0.00 ( 8.33) & 0.73/0.00 ( 9.17) & 0.87/0.00 ( 9.94) & 0.77/0.00 (10.47) & 0.66/0.01 ( 8.05) & 0.57/0.12 ( 6.39) \\ [3ex]
  
  IPF-Lasso &   &   &   &   &   &   &   &   \\ [1ex]
  
  IPF-Lasso1 & 0.62/- (1.29) & -/0.00 (20.00) & 0.45/0.00 (2.62) & 0.25/0.00 (3.43) & 0.55/0.00 (3.54) & 0.35/0.00 (3.97) & 0.22/0.01 (3.17) & 0.22/0.10 (3.01) \\ [1ex]
  
  IPF-Lasso2 & 0.37/- (1.33) & -/0.00 (20.00) & 0.84/0.00 (7.99) & 0.73/0.00 (8.76) & 0.88/0.00 (9.70) & 0.78/0.00 (10.30) & 0.64/0.03 (7.07) & 0.51/0.20 (4.93) \\
  
\bottomrule
\end{tabularx}
}
\begin{tablenotes}%%[\textheight]
\setlength\itemsep{.6em}
\item Abbreviations: $l$, number of active groups; $q$, number of active biomarkers; AC, Average Coefficients; SW, Single Wald; ASW, Average Single Wald; ASW*SW, Average Single Wald product Single Wald; MSW, Max Single Wald; MSW*SW, Max Single Wald product Single Wald.
\item IPF-Lasso1: {\tt pflist1 = list(
   c(1,rep(2,19)),
   c(2,1,rep(2,18)),
   c(rep(2,10),1,rep(2,9)),
   c(1,1,rep(2,18)),
   c(1,rep(2,9),1,rep(2,9)),
   c(2,1,rep(2,8),1,rep(2,9)),
   c(1,1,rep(2,8),1,rep(2,9))).}
\item IPF-Lasso2: {\tt pflist2 = list(
   c(2,rep(1,19)),
   c(1,2,rep(1,18)),
   c(rep(1,10),2,rep(1,9)),
   c(2,2,rep(1,18)),
   c(2,rep(1,9),2,rep(1,9)),
   c(1,2,rep(1,8),2,rep(1,9)),
   c(2,2,rep(1,8),2,rep(1,9))).}
\end{tablenotes}
\end{sidewaystable}
\clearpage


\newpage
% \section*{Additional file 7}
\begin{figure}[b]
\centering
\centerline{\includegraphics[width=\textwidth]{fdr_fnr_groups_v.pdf}}%,draft
\caption{Simulation results at the group level. False Discovery Rate (FDR) against False Negative Rate (FNR) of selected biomarker groups in alternative scenarios for the simulation (b) with $p = 1000$ biomarkers and $R = 20$ biomarker groups of different sizes: 10 of size 25 and 10 of size 75. Average quantities across 500 replications.\\
Abbreviations: $l$, number of active groups; $q$, number of active biomarkers; AC, Average Coefficients; SW, Single Wald; ASW, Average Single Wald; ASW*SW, Average Single Wald product Single Wald; MSW, Max Single Wald; MSW*SW, Max Single Wald product Single Wald.\label{fig2A}}
\end{figure}
\clearpage

\newpage
% \section*{Additional file 8}
\begin{figure}
\centering
\centerline{\includegraphics[width=\textwidth]{boxplot_groups_v.pdf}}%,draft
\caption{Simulation results at the group level.
Boxplots of the number of selected biomarker groups according to the different scenarios, the box bounds the interquartile range (IQR) and contains a horizonatal line corresponding to the median; outside of the box, the Tukey-style whiskers extend to a maximum of 1.5*IQR beyond the box. The black diamonds are the average number of selected biomarker groups. The black dashed lines indicate the true number of active biomarker groups in each scenario for the simulation (b) with $p = 1000$ biomarkers and $R = 20$ biomarker groups of different sizes: 10 of size 25 and 10 of size 75.
Abbreviations: $l$, number of active groups; $q$, number of active biomarkers; AC, Average Coefficients; SW, Single Wald; ASW, Average Single Wald; ASW*SW, Average Single Wald product Single Wald; MSW, Max Single Wald; MSW*SW, Max Single Wald product Single Wald.\label{fig2}}
\end{figure}
\clearpage


\newpage
% \section*{Additional file 9}
\begin{sidewaystable}
\caption{The average and the empirical standard deviation (SD) of the AUC at 5 years in alternative scenarios for the simulation (b) with $p = 1000$ biomarkers and $R = 20$ biomarker groups of different sizes: 10 of size 25 and 10 of size 75. Average quantities across 500 replications.\label{tab2A}}
%\renewcommand{\tabularxcolumn}[1]{>{\arraybackslash }m{#1}}
\newcolumntype{L}{>{\raggedleft\arraybackslash}X}
\newcolumntype{R}{>{\raggedright\arraybackslash}X}
\begin{tabularx}{\textwidth}{R*{6}R}%
\toprule

\multirow{3}{*}{\textbf{Methods}} &  \textbf{Scenario 3}  & \textbf{Scenario 4} & \textbf{Scenario 5}  & \textbf{Scenario 6}  & \textbf{Scenario 7}  & \textbf{Scenario 8} \\
& \textbf{($l$ = 1; $q$ = 8)} & \textbf{($l$ = 2; $q$ = 8)}& \textbf{($l$ = 1; $q$ = 32)} & \textbf{($l$ = 2; $q$ = 32)} & \textbf{($l$ = 2; $q$ = 16)} & \textbf{($l$ = 2; $q$ = 8)}\\  
\cmidrule(l{2pt}r{2pt}){2-3} \cmidrule(l{2pt}r{2pt}){4-7}
&\multicolumn{2}{c}{HR$\sim U(0.65,0.75)$} &\multicolumn{4}{c}{HR$\sim U(0.85,0.95)$} \\
  
\midrule
  Standard Lasso & 0.88 (0.03) & 0.87 (0.03) & 0.75 (0.04) & 0.75 (0.04) & 0.67 (0.05) & 0.61 (0.05) \\ [3ex]
  
  Adaptive lasso &   &   &   &   &   &  \\ [1ex]
  AC & 0.88 (0.03) & 0.88 (0.02) & 0.77 (0.04) & 0.77 (0.04) & 0.68 (0.04) & 0.61 (0.05) \\ [1ex]
  PCA & 0.86 (0.07) & 0.86 (0.05) & 0.73 (0.10) & 0.73 (0.07) & 0.65 (0.07) & 0.58 (0.07) \\ [1ex] 
  Lasso+PCA & 0.83 (0.11) & 0.86 (0.04) & 0.70 (0.10) & 0.73 (0.06) & 0.67 (0.05) & 0.61 (0.06) \\ [1ex]
  SW & 0.88 (0.03) & 0.88 (0.03) & 0.75 (0.04) & 0.75 (0.04) & 0.66 (0.05) & 0.59 (0.05) \\ [1ex] 
  ASW & 0.88 (0.02) & 0.88 (0.03) & 0.78 (0.03) & 0.77 (0.04) & 0.69 (0.04) & 0.61 (0.05) \\ [1ex] 
  ASW*SW & 0.89 (0.02) & 0.88 (0.02) & 0.77 (0.04) & 0.77 (0.04) & 0.67 (0.05) & 0.59 (0.05) \\ [1ex]
  MSW & 0.88 (0.02) & 0.88 (0.02) & 0.78 (0.04) & 0.77 (0.04) & 0.69 (0.05) & 0.62 (0.05) \\ [1ex] 
  MSW*SW & 0.89 (0.02) & 0.88 (0.02) & 0.77 (0.04) & 0.76 (0.04) & 0.67 (0.05) & 0.59 (0.05) \\ [3ex]


  cMCP & 0.87 (0.03) & 0.86 (0.03) & 0.75 (0.04) & 0.74 (0.04) & 0.67 (0.05) & 0.61 (0.06) \\   [1ex]
  gel & 0.88 (0.03) & 0.88 (0.02) & 0.65 (0.11) & 0.61 (0.09) & 0.60 (0.07) & 0.58 (0.07) \\ [3ex]
  
  SGL & 0.88 (0.02) & 0.88 (0.02) & 0.77 (0.04) & 0.76 (0.04) & 0.69 (0.05) & 0.62 (0.06) \\  [3ex]
    
  IPF-Lasso &   &   &   &   &   &   \\  [1ex]
  IPF-Lasso1  & 0.88 (0.02) & 0.88 (0.02) & 0.78 (0.04) & 0.77 (0.04) & 0.70 (0.04) & 0.63 (0.05) \\  [1ex]
  IPF-Lasso2 & 0.88 (0.03) & 0.88 (0.02) & 0.76 (0.04) & 0.75 (0.04) & 0.68 (0.05) & 0.62 (0.06) \\ 
 
\bottomrule
\end{tabularx}
\begin{tablenotes}%%[\textheight]
\setlength\itemsep{.6em}
\item Abbreviations: $l$, number of active groups; $q$, number of active biomarkers; AC, Average Coefficients; SW, Single Wald; ASW, Average Single Wald; ASW*SW, Average Single Wald product Single Wald; MSW, Max Single Wald; MSW*SW, Max Single Wald product Single Wald.
\item IPF-Lasso1: {\tt pflist1 = list(
   c(1,rep(2,19)),
   c(2,1,rep(2,18)),
   c(rep(2,10),1,rep(2,9)),
   c(1,1,rep(2,18)),
   c(1,rep(2,9),1,rep(2,9)),
   c(2,1,rep(2,8),1,rep(2,9)),
   c(1,1,rep(2,8),1,rep(2,9))).}
\item IPF-Lasso2: {\tt pflist2 = list(
   c(2,rep(1,19)),
   c(1,2,rep(1,18)),
   c(rep(1,10),2,rep(1,9)),
   c(2,2,rep(1,18)),
   c(2,rep(1,9),2,rep(1,9)),
   c(1,2,rep(1,8),2,rep(1,9)),
   c(2,2,rep(1,8),2,rep(1,9))).}
\end{tablenotes}
\end{sidewaystable}


\cleardoublepage


\begin{sidewaystable} \footnotesize
\setlength{\tabcolsep}{4pt}
\caption{Simulation results at the biomarker level. False Discovery Rate / False Negative Rate and (the average number of selected biomarkers) across all scenarios for the simulations (a) with $n=500$ patients, $p = 1000$ biomarkers and $R = 20$ biomarker groups of equal size. Average quantities across 500 replications.\label{tab7}}
\resizebox{\textwidth}{!}{%
\newcolumntype{L}{>{\raggedleft\arraybackslash}X}
\newcolumntype{R}{>{\raggedright\arraybackslash}X}
\begin{tabularx}{\textwidth}{R*{8}R}
\toprule
 \multirow{4}{*}{\textbf{Methods}} & \multicolumn{2}{c}{\textbf{Null scenarios (without group effects)}} & \multicolumn{6}{c}{\textbf{Alternative scenarios (with group effects)}} \\
\cmidrule(l{2pt}r{2pt}){2-3} \cmidrule(l{2pt}r{2pt}){4-9}
  & \textbf{Scenario 1}  & \textbf{Scenario 2} & \textbf{Scenario 3}  & \textbf{Scenario 4} & \textbf{Scenario 5}  & \textbf{Scenario 6}  & \textbf{Scenario 7}  & \textbf{Scenario 8} \\
  & \textbf{($l$ = 0; $q$ = 0)} & \textbf{($l$ = 20; $q$ = 100)}  & \textbf{($l$ = 1; $q$ = 8)} & \textbf{($l$ = 2; $q$ = 8)}& \textbf{($l$ = 1; $q$ = 32)} & \textbf{($l$ = 2; $q$ = 32)} & \textbf{($l$ = 2; $q$ = 16)} & \textbf{($l$ = 2; $q$ = 8)}\\ 
\cmidrule(l{2pt}r{2pt}){4-5} \cmidrule(l{2pt}r{2pt}){6-9}
  &  &  HR$\sim U(0.85,0.95)$  &\multicolumn{2}{c}{HR$\sim U(0.65,0.75)$} &\multicolumn{4}{c}{HR$\sim U(0.85,0.95)$} \\
  
\midrule

  gel & 0.81/- (3.82) & 0.40/0.13 (141.03) & 0.37/0.04 (16.95) & 0.43/0.05 (19.60) & 0.55/0.53 (36.54) & 0.55/0.53 (36.11) & 0.54/0.59 (18.23) & 0.54/0.62 (10.64)\\ [3ex]
  
  SGL & 0.44/- (23.56) & 0.49/0.05 (189.64) &  0.79/0.01 (73.89) & 0.77/0.01 (55.02) & 0.67/0.06 (143.04) & 0.75/0.09 (153.95) & 0.75/0.19 (88.57) & 0.69/0.37 (45.31)\\
   
\bottomrule
\end{tabularx}
}
\begin{tablenotes}
\setlength\itemsep{.6em}
\item Abbreviations: $l$, number of active groups; $q$, number of active biomarkers.
\item In scenarios 1, 2, 6, 7, and 8, the gel method had  358, 44, 2, 3, and 53 iterations that did not converge, respectively.
\end{tablenotes}
\end{sidewaystable}


%%%%%%%%%%%%%%
\begin{sidewaystable} \footnotesize
\setlength{\tabcolsep}{4pt}
\caption{Simulation results at the group level. False Discovery Rate / False Negative Rate and (the average number of selected biomarker groups) for gel and SGL methods for the simulations (a) with $n=500$ patients, $p = 1000$ biomarkers and $R = 20$ biomarker groups of equal size. Average quantities across 500 replications.\label{tab8}}
\resizebox{\textwidth}{!}{%
\newcolumntype{L}{>{\raggedleft\arraybackslash}X}
\newcolumntype{R}{>{\raggedright\arraybackslash}X}
\begin{tabularx}{\textwidth}{R*{8}R} 
\toprule
 \multirow{4}{*}{\textbf{Methods}} & \multicolumn{2}{c}{\textbf{Null scenarios (without group effects)}} & \multicolumn{6}{c}{\textbf{Alternative scenarios (with group effects)}} \\
\cmidrule(l{2pt}r{2pt}){2-3} \cmidrule(l{2pt}r{2pt}){4-9}
  & \textbf{Scenario 1}  & \textbf{Scenario 2} & \textbf{Scenario 3}  & \textbf{Scenario 4} & \textbf{Scenario 5}  & \textbf{Scenario 6}  & \textbf{Scenario 7}  & \textbf{Scenario 8} \\
  & \textbf{($l$ = 0; $q$ = 0)} & \textbf{($l$ = 20; $q$ = 100)}  & \textbf{($l$ = 1; $q$ = 8)} & \textbf{($l$ = 2; $q$ = 8)}& \textbf{($l$ = 1; $q$ = 32)} & \textbf{($l$ = 2; $q$ = 32)} & \textbf{($l$ = 2; $q$ = 16)} & \textbf{($l$ = 2; $q$ = 8)}\\ 
\cmidrule(l{2pt}r{2pt}){4-5} \cmidrule(l{2pt}r{2pt}){6-9}
  &  &  HR$\sim U(0.85,0.95)$  &\multicolumn{2}{c}{HR$\sim U(0.65,0.75)$} &\multicolumn{4}{c}{HR$\sim U(0.85,0.95)$} \\
  
\midrule
  gel & 0.81/- (2.92) & -/0.00 (20.00) & 0.32/0.00 (5.03) & 0.41/0.00 (7.40) & 0.90/0.00 (12.41) & 0.82/0.00 (12.91) & 0.68/0.02 (8.66) & 0.55/0.11 (5.66) \\ [3ex]
  
  SGL & 0.44/- (2.11) & -/0.00 (20.00) & 0.70/0.00 (5.96) & 0.66/0.00 (7.90) & 0.65/0.00 (4.97) & 0.63/0.00 (7.02) &  0.58/0.01 (6.54) & 0.53/0.14 (5.74) \\  
  
\bottomrule
\end{tabularx}
}
\begin{tablenotes}%%[\textheight]
\setlength\itemsep{.6em}
\item Abbreviations: $l$, number of active groups; $q$, number of active biomarkers.
\item In scenarios 1, 2, 6, 7, and 8, the gel method had  358, 44, 2, 3, and 53 iterations that did not converge, respectively.
\end{tablenotes}
\end{sidewaystable}


\begin{sidewaystable} \footnotesize
\setlength{\tabcolsep}{4pt}
\caption{Simulation results at the biomarker level. False Discovery Rate / False Negative Rate and (the average number of selected biomarkers) across all scenarios for the simulations (a) with $n=50$ patients, $p = 1000$ biomarkers and $R = 20$ biomarker groups of equal size. Average quantities across 500 replications.\label{tab9}}
\resizebox{\textwidth}{!}{%
\newcolumntype{L}{>{\raggedleft\arraybackslash}X}
\newcolumntype{R}{>{\raggedright\arraybackslash}X}
\begin{tabularx}{\textwidth}{R*{8}R}
\toprule
 \multirow{4}{*}{\textbf{Methods}} & \multicolumn{2}{c}{\textbf{Null scenarios (without group effects)}} & \multicolumn{6}{c}{\textbf{Alternative scenarios (with group effects)}} \\
\cmidrule(l{2pt}r{2pt}){2-3} \cmidrule(l{2pt}r{2pt}){4-9}
  & \textbf{Scenario 1}  & \textbf{Scenario 2} & \textbf{Scenario 3}  & \textbf{Scenario 4} & \textbf{Scenario 5}  & \textbf{Scenario 6}  & \textbf{Scenario 7}  & \textbf{Scenario 8} \\
  & \textbf{($l$ = 0; $q$ = 0)} & \textbf{($l$ = 20; $q$ = 100)}  & \textbf{($l$ = 1; $q$ = 8)} & \textbf{($l$ = 2; $q$ = 8)}& \textbf{($l$ = 1; $q$ = 32)} & \textbf{($l$ = 2; $q$ = 32)} & \textbf{($l$ = 2; $q$ = 16)} & \textbf{($l$ = 2; $q$ = 8)}\\ 
\cmidrule(l{2pt}r{2pt}){4-5} \cmidrule(l{2pt}r{2pt}){6-9}
  &  &  HR$\sim U(0.85,0.95)$  &\multicolumn{2}{c}{HR$\sim U(0.65,0.75)$} &\multicolumn{4}{c}{HR$\sim U(0.85,0.95)$} \\
  
\midrule
    Standard lasso & 1.00/-( 7.55) & 0.59/0.96(11.06) & 0.76/0.66(12.97) & 0.76/0.67(12.79) & 0.84/0.96(9.26) & 0.83/0.96(8.33) & 0.91/0.96(8.08) & 0.95/0.96(7.91) \\ [3ex]
  
  Adaptive lasso &   &   &   &   &   &   &   &   \\ [1ex]

  AC & 1.00/- ( 8.69) & 0.64/0.96 (12.48) & 0.71/0.56 (13.26) & 0.77/0.64 (14.09) & 0.74/0.91 (11.17) & 0.81/0.94 (10.58) & 0.91/0.95 ( 9.50) & 0.95/0.96 ( 9.68)
 \\  [1ex]
  PCA & 1.00/- ( 6.99) & 0.70/0.97 ( 9.12) & 0.78/0.71 (10.15) & 0.82/0.80 ( 9.67) & 0.82/0.94 ( 8.11) & 0.85/0.96 ( 7.86) & 0.93/0.97 ( 7.12) & 0.97/0.97 ( 7.48) \\ [1ex] 
  Lasso+PCA & 1.00/- ( 5.67) & 0.65/0.97 ( 8.21) & 0.64/0.58 (10.40) & 0.75/0.75 ( 9.27) & 0.75/0.93 ( 7.42) & 0.81/0.97 ( 6.41) & 0.91/0.97 ( 6.16) & 0.96/0.97 ( 6.17)  \\  [1ex]
%   SW &  \\ [1ex]
  ASW & 0.99/- ( 9.58) & 0.66/0.96  (12.87) & 0.65/0.52  (12.50) & 0.74/0.63  (13.16) & 0.69/0.89 (11.66) & 0.79/0.94 (10.87) & 0.91/0.95 (10.31) & 0.96/0.96 (10.03)  \\   [1ex]
  ASW*SW & 0.96/- (11.46) & 0.62/0.94 (14.96) & 0.57/0.56 (9.97) & 0.67/0.61 (11.38) & 0.76/0.92 (12.19) & 0.81/0.93 (12.34) & 0.89/0.94 (11.96) & 0.93/0.95 (11.25) \\  [1ex]
  MSW & 0.99/- ( 9.90) & 0.65/0.96 (12.33) & 0.64/0.52 (11.83) & 0.71/0.63 (12.00) & 0.77/0.92 (11.24) & 0.82/0.94 (10.95) & 0.91/0.95 (10.07) & 0.96/0.96 (9.77)  \\    [1ex] 
  MSW*SW & 0.97/- (10.91) & 0.60/0.95 (13.44) & 0.56/0.55 ( 9.84) & 0.63/0.60 (10.38) & 0.78/0.93 (11.31) & 0.83/0.94 (11.67) & 0.90/0.95 (10.86) & 0.93/0.95 (10.63) \\ 
  
   
\bottomrule
\end{tabularx}
}
\begin{tablenotes}
\setlength\itemsep{.6em}
\item Abbreviations: $l$, number of active groups; $q$, number of active biomarkers; AC: Average Coefficients; ASW: Average Single Wald; ASW*SW: Average Single Wald product Single Wald; MSW: Max Single Wald; MSW*SW: Max Single Wald product Single Wald.
\end{tablenotes}
\end{sidewaystable}

\clearpage
\newpage


%heatmap

\begin{figure}[b]
\centering
\centerline{\includegraphics[width=\textwidth]{tabfdr_biom_a.pdf}}%,draft
\caption{Simulation results at the biomarker level. Heatmap and summary (Median, Minimum, Maximum) of the False Discovery Rate (FDR) across all scenarios for the simulations (a) with $n=500$ patients, $p = 1000$ biomarkers and $R = 20$ biomarker groups of equal size. Average quantities across 500 replications. \\
Abbreviations: AC, Average Coefficients; SW, Single Wald; ASW, Average Single Wald; ASW*SW, Average Single Wald product Single Wald; MSW, Max Single Wald; MSW*SW, Max Single Wald product Single Wald.\label{fig3A}}
\end{figure}

\begin{figure}[b]
\centering
\centerline{\includegraphics[width=\textwidth]{tabfnr_biom_a.pdf}}%,draft
\caption{Simulation results at the biomarker level. Heatmap and summary (Median, Minimum, Maximum) of the False Negative Rate (FNR) across all scenarios for the simulations (a) with $n=500$ patients, $p = 1000$ biomarkers and $R = 20$ biomarker groups of equal size. Average quantities across 500 replications. \\
Abbreviations: AC, Average Coefficients; SW, Single Wald; ASW, Average Single Wald; ASW*SW, Average Single Wald product Single Wald; MSW, Max Single Wald; MSW*SW, Max Single Wald product Single Wald.\label{fig4A}}
\end{figure}

\begin{figure}[b]
\centering
\centerline{\includegraphics[width=\textwidth]{tabf1_biom_a.pdf}}%,draft
\caption{Simulation results at the biomarker level. Heatmap and summary (Median, Minimum, Maximum) of the F1-score across all scenarios for the simulations (a) with $n=500$ patients, $p = 1000$ biomarkers and $R = 20$ biomarker groups of equal size. Average quantities across 500 replications. \\
Abbreviations: AC, Average Coefficients; SW, Single Wald; ASW, Average Single Wald; ASW*SW, Average Single Wald product Single Wald; MSW, Max Single Wald; MSW*SW, Max Single Wald product Single Wald.\label{fig5A}}
\end{figure}


\begin{figure}[b]
\centering
\centerline{\includegraphics[width=\textwidth]{tabfdr_gr_a.pdf}}%,draft
\caption{Simulation results at the group level. Heatmap and summary (Median, Minimum, Maximum) of the False Discovery Rate (FDR) across all scenarios for the simulations (a) with $n=500$ patients, $p = 1000$ biomarkers and $R = 20$ biomarker groups of equal size. Average quantities across 500 replications. \\
Abbreviations: AC, Average Coefficients; SW, Single Wald; ASW, Average Single Wald; ASW*SW, Average Single Wald product Single Wald; MSW, Max Single Wald; MSW*SW, Max Single Wald product Single Wald.\label{fig6A}}
\end{figure}

\begin{figure}[b]
\centering
\centerline{\includegraphics[width=\textwidth]{tabfnr_gr_a.pdf}}%,draft
\caption{Simulation results at the group level. Heatmap and summary (Median, Minimum, Maximum) of the False Negative Rate (FNR) across all scenarios for the simulations (a) with $n=500$ patients, $p = 1000$ biomarkers and $R = 20$ biomarker groups of equal size. Average quantities across 500 replications. \\
Abbreviations: AC, Average Coefficients; SW, Single Wald; ASW, Average Single Wald; ASW*SW, Average Single Wald product Single Wald; MSW, Max Single Wald; MSW*SW, Max Single Wald product Single Wald.\label{fig7A}}
\end{figure}

\begin{figure}[b]
\centering
\centerline{\includegraphics[width=\textwidth]{tabf1_gr_a.pdf}}%,draft
\caption{Simulation results at the group level. Heatmap and summary (Median, Minimum, Maximum) of the F1-score across all scenarios for the simulations (a) with $n=500$ patients, $p = 1000$ biomarkers and $R = 20$ biomarker groups of equal size. Average quantities across 500 replications. \\
Abbreviations: AC, Average Coefficients; SW, Single Wald; ASW, Average Single Wald; ASW*SW, Average Single Wald product Single Wald; MSW, Max Single Wald; MSW*SW, Max Single Wald product Single Wald.\label{fig8A}}
\end{figure}


%simulation (b) with $p = 1000$ biomarkers and $R = 20$ biomarker groups of different sizes: 10 of size 25 and 10 of size 75


\begin{figure}[b]
\centering
\centerline{\includegraphics[width=\textwidth]{tabfdr_biom_b.pdf}}%,draft
\caption{Simulation results at the biomarker level. Heatmap and summary (Median, Minimum, Maximum) of the False Discovery Rate (FDR) across all scenarios for the simulation (b) with $p = 1000$ biomarkers and $R = 20$ biomarker groups of different sizes: 10 of size 25 and 10 of size 75. Average quantities across 500 replications. \\
Abbreviations: AC, Average Coefficients; SW, Single Wald; ASW, Average Single Wald; ASW*SW, Average Single Wald product Single Wald; MSW, Max Single Wald; MSW*SW, Max Single Wald product Single Wald.\label{fig9A}}
\end{figure}

\begin{figure}[b]
\centering
\centerline{\includegraphics[width=\textwidth]{tabfnr_biom_b.pdf}}%,draft
\caption{Simulation results at the biomarker level. Heatmap and summary (Median, Minimum, Maximum) of the False Negative Rate (FNR) across all scenarios for the simulation (b) with $p = 1000$ biomarkers and $R = 20$ biomarker groups of different sizes: 10 of size 25 and 10 of size 75. Average quantities across 500 replications. \\
Abbreviations: AC, Average Coefficients; SW, Single Wald; ASW, Average Single Wald; ASW*SW, Average Single Wald product Single Wald; MSW, Max Single Wald; MSW*SW, Max Single Wald product Single Wald.\label{fig10A}}
\end{figure}

\begin{figure}[b]
\centering
\centerline{\includegraphics[width=\textwidth]{tabf1_biom_b.pdf}}%,draft
\caption{Simulation results at the biomarker level. Heatmap and summary (Median, Minimum, Maximum) of the F1-score across all scenarios for the simulation (b) with $p = 1000$ biomarkers and $R = 20$ biomarker groups of different sizes: 10 of size 25 and 10 of size 75. Average quantities across 500 replications. \\
Abbreviations: AC, Average Coefficients; SW, Single Wald; ASW, Average Single Wald; ASW*SW, Average Single Wald product Single Wald; MSW, Max Single Wald; MSW*SW, Max Single Wald product Single Wald.\label{fig5A}}
\end{figure}


\begin{figure}[b]
\centering
\centerline{\includegraphics[width=\textwidth]{tabfdr_gr_b.pdf}}%,draft
\caption{Simulation results at the group level. Heatmap and summary (Median, Minimum, Maximum) of the False Discovery Rate (FDR) across all scenarios for the simulation (b) with $p = 1000$ biomarkers and $R = 20$ biomarker groups of different sizes: 10 of size 25 and 10 of size 75. Average quantities across 500 replications. \\
Abbreviations: AC, Average Coefficients; SW, Single Wald; ASW, Average Single Wald; ASW*SW, Average Single Wald product Single Wald; MSW, Max Single Wald; MSW*SW, Max Single Wald product Single Wald.\label{fig6A}}
\end{figure}

\begin{figure}[b]
\centering
\centerline{\includegraphics[width=\textwidth]{tabfnr_gr_b.pdf}}%,draft
\caption{Simulation results at the group level. Heatmap and summary (Median, Minimum, Maximum) of the False Negative Rate (FNR) across all scenarios for the simulation (b) with $p = 1000$ biomarkers and $R = 20$ biomarker groups of different sizes: 10 of size 25 and 10 of size 75. Average quantities across 500 replications. \\
Abbreviations: AC, Average Coefficients; SW, Single Wald; ASW, Average Single Wald; ASW*SW, Average Single Wald product Single Wald; MSW, Max Single Wald; MSW*SW, Max Single Wald product Single Wald.\label{fig7A}}
\end{figure}

\begin{figure}[b]
\centering
\centerline{\includegraphics[width=\textwidth]{tabf1_gr_b.pdf}}%,draft
\caption{Simulation results at the group level. Heatmap and summary (Median, Minimum, Maximum) of the F1-score across all scenarios for the simulation (b) with $p = 1000$ biomarkers and $R = 20$ biomarker groups of different sizes: 10 of size 25 and 10 of size 75. Average quantities across 500 replications. \\
Abbreviations: AC, Average Coefficients; SW, Single Wald; ASW, Average Single Wald; ASW*SW, Average Single Wald product Single Wald; MSW, Max Single Wald; MSW*SW, Max Single Wald product Single Wald.\label{fig8A}}
\end{figure}


\end{document}
